# Supplementary material for: Attenuating Effect of Peruvian Cocoa Populations on the Acute Asthmatic Response in Brown Norway Rats
Source: Nutrients. 2020 Jul 31;12(8):2301. doi: 10.3390/nu12082301 (PMC7469048; doi:10.3390/nu12082301)
Supplement: Supplementary file 1 [file nutrients-12-02301-s001.zip]

Archive with 2 entries (2 files):
- Supplementary Materials - Table S1 Periz et al.docx
- Supplementary Materials - Table S2 Periz et al.docx
